# Supplementary material for: Anesthesia for Minimal Invasive Cardiac Surgery: The Bonn Heart Center Protocol
Source: J Clin Med. 2024 Jul 5;13(13):3939. doi: 10.3390/jcm13133939 (PMC11242163; doi:10.3390/jcm13133939)
Supplement: Supplementary file 1 [file jcm-13-03939-s001.zip]

Archive with 3 entries (3 files):
- Video S1 ME bicaval guidewire passing RA.mp4
- Video S2 ME bicaval cannula passing RA.mp4
- Video S3 desc. Ao. guidewire.mp4
